# Supplementary material for: Sex-Specific Alterations in Dopamine Metabolism in the Brain after Methamphetamine Self-Administration
Source: Int J Mol Sci. 2022 Apr 14;23(8):4353. doi: 10.3390/ijms23084353 (PMC9027322; doi:10.3390/ijms23084353)
Supplement: Supplementary file 1 [file ijms-23-04353-s001.zip]

Archive with 1 entries (1 files):
- ijms-1665272-sup.pdf
